# Supplementary material for: A Dictyostelium model for BPAN disease reveals a functional relationship between the WDR45/WIPI4 homolog Wdr45l and Vmp1 in the regulation of autophagy-associated PtdIns3P and ER stress
Source: Autophagy. 2021 Jul 27;18(3):661–77. doi: 10.1080/15548627.2021.1953262 (PMC9037511; doi:10.1080/15548627.2021.1953262)
Supplement: Supplemental Material [file KAUP_A_1953262_SM3498.zip]

Archive with 30 entries (30 files):
- Supplementary_material_R4.docx
- mov_1.mp4
- mov_1.mp4
- mov_1.mp4
- mov_1.mp4
- mov_1.mp4
- mov_1.mp4
- mov_5.avi
- mov_5.avi
- mov_5.avi
- mov_5.avi
- mov_5.avi
- mov_3.avi
- mov_4.avi
- mov_4.avi
- mov_4.avi
- mov_4.avi
- mov_4.avi
- mov_3.avi
- mov_4.avi
- mov_3.avi
- mov_3.avi
- mov_3.avi
- mov_3.avi
- mov_2.mp4
- mov_2.mp4
- mov_2.mp4
- mov_2.mp4
- mov_2.mp4
- mov_2.mp4
